# Supplementary material for: Variance component testing for identifying differentially expressed genes in RNA-seq data
Source: PeerJ. 2017 Sep 8;5:e3797. doi: 10.7717/peerj.3797 (PMC5592911; doi:10.7717/peerj.3797)
Supplement: File S2 [file peerj-05-3797-s002.zip]

Archive with 3 entries (3 files):
- sim_NB_power.R
- DE_alg.r
- isoVCT.r
