# Supplementary material for: Variance component testing for identifying differentially expressed genes in RNA-seq data
Source: PeerJ. 2017 Sep 8;5:e3797. doi: 10.7717/peerj.3797 (PMC5592911; doi:10.7717/peerj.3797)
Supplement: File S2 [file peerj-05-3797-s002.zip › sim_NB_power.R]

###Packages loading
library(doParallel)
library(plyr)


###Parameters settings
##Unfixed parameters
l <- c(0.2, 0.6, 1.0)
mu <- c(2.5, 5)
s <- c(0.25, 1.00, 1.75)
p <- c(2, 4, 8)
d <- c(0.5)
caseNum <- conNum <- c(20)

lLen <- length(l)
muLen <- length(mu)
sLen <- length(s)
pLen <- length(p)


##Loop parameters
simBegin <- 1
simEnd <- 2000
loopNum <- 100
simCir <- cbind(seq(simBegin, simEnd - loopNum + 1, loopNum), 
                seq(simBegin + loopNum - 1, simEnd , loopNum))
cl <- makeCluster(10)
registerDoParallel(cl)


##Other parameters
alphaLevel <- 0.05
nper <- 5000


###Simulation
##Perparation the result data
isoVCTEmpMat <- matrix(NA, ncol = 5, nrow = lLen*muLen*sLen*pLen)
isoVCTTheMat <- matrix(NA, ncol = 5, nrow = lLen*muLen*sLen*pLen)
DESeqMat <- matrix(NA, ncol = 5, nrow = lLen*muLen*sLen*pLen)
edgeRMat <- matrix(NA, ncol = 5, nrow = lLen*muLen*sLen*pLen)
TSPMMat <- matrix(NA, ncol = 5, nrow = lLen*muLen*sLen*pLen)

##Variance of random effects: alpha
for(li in 1: lLen){
  
  ##Mean
  for(mi in 1: muLen){
    
    ##Variance of random effects: beta
    for(si in 1: sLen){
      
      ##Number of isoforms
      for(pi in 1: pLen){
        
        ##Data generation
        label <- c(rep(1, caseNum), rep(0, conNum))
        label0 <- rep(0, c(caseNum+conNum))
        sampleSize <- caseNum + conNum
        labelIso <- rep(c(1: sampleSize), each = p[pi])
        geneData <- matrix(NA, nrow = sampleSize, ncol = simEnd)
        pMat <- matrix(NA, nrow = simEnd, ncol = 2)
        
        ##Big loop 
        for(simCirNum in 1:nrow(simCir)){
          
          print(c(li, mi, si, pi, ni, simCirNum))
          
          b <- simCir[simCirNum, 1]
          e <- simCir[simCirNum, 2]
          
          ##Parallel
          ys <- foreach(ii=1: 100) %dopar%{
            
            require(plyr)
            ##Simulation
            muVec <- rep(mu[mi], c(sampleSize*p[pi]))
            alphaVec <- rep(rnorm(p[pi], 0, s[si]), sampleSize)
            beta <- rnorm(n = p[pi], mean = 0, sd = l[li])
            betaM <- as.matrix(adply(label, 1, function(a){a*diag(1, nrow = p[pi])})[,-1]) %*% beta
            y <- rnbinom(c(sampleSize*p[pi]), mu = exp(muVec+alphaVec+betaM), 
                            size = 1/d)
               
            ##isoVCT
            pvalEmp <- try(isoVCT(method = 'Emp', dis = 'NB', nper = nper, 
                                  y = y, p = p[pi], label = label), silent=T)
            pvalThe <- try(isoVCT(method = 'The', dis = 'NB', nper = nper, 
                                  y = y, p = p[pi], label = label), silent=T)
				         
	          if (inherits(pvalEmp, 'try-error') | inherits(pvalThe, 'try-error')){
	      
	               pvalThe <- pvalEmp <- NA
	    
	          }
            
            ##Gene data
            gene <- matrix(by(y, labelIso, sum))
               
            res <- list(pvalEmp, pvalThe, gene)
               
           }
          
           pMat[c((1+loopNum*(simCirNum-1)): (loopNum*simCirNum)), 1] <- laply(ys, function(a) a[[1]])
           pMat[c((1+loopNum*(simCirNum-1)): (loopNum*simCirNum)), 2] <- laply(ys, function(a) a[[2]])
           geneData[, c((1+loopNum*(simCirNum-1)): (loopNum*simCirNum))] <- t(laply(ys, function(a) a[[3]]))
             
        }
        
     
        ##Gene data
        indexNA <- which(is.na(pMat[, 1]))
        geneData.i <- geneData[, !is.na(pMat[, 1])]
        geneData.ii <- geneData.i[, !(rowSums(!is.na(t(geneData.i))) != nrow(geneData.i))]
        geneData.iii <- geneData.ii[, !(apply(geneData.ii, 2, function(a)sum(as.numeric(a))) <= nrow(geneData.ii))]
        
        ###Summary
        ##DESeq  
        DESeqRes <- DESeq(geneData.iii, label)
        DESeqNA <- unique(c(which(is.na(DESeqRes)), indexNA)) 
        DESeqMat[c((li-1)*muLen*sLen*pLen+(mi-1)*sLen*pLen+(si-1)*pLen+pi),5] <- sum(DESeqRes <= alphaLevel, na.rm=T)/(simEnd-length(DESeqNA))
        
        ##edgeR
        edgeRRes <- try(edgeR(geneData.iii, label)[, 3], silent = T)
        edgeRMat[c((li-1)*muLen*sLen*pLen+(mi-1)*sLen*pLen+(si-1)*pLen+pi), 5] <- ifelse(inherits(edgeRRes, 'try-error'), NA, sum(edgeRRes <= alphaLevel)/ncol(geneData.iii))
        
        ##TSPM
        TSPMRes <- try(TSPM(t(geneData.iii), label, label0)[,1], silent = T)
        TSPMMat[c((li-1)*muLen*sLen*pLen+(mi-1)*sLen*pLen+(si-1)*pLen+pi), 5] <- ifelse(inherits(edgeRRes, 'try-error'), NA, sum(TSPMRes <= alphaLevel)/ncol(geneData.iii))
        
        ##isoVCT 
        isoVCTEmpMat[c((li-1)*muLen*sLen*pLen+(mi-1)*sLen*pLen+(si-1)*pLen+pi), 5] <- sum(pMat[,1] <= alphaLevel, na.rm=T)/(simEnd-length(indexNA))
        isoVCTTheMat[c((li-1)*muLen*sLen*pLen+(mi-1)*sLen*pLen+(si-1)*pLen+pi), 5] <- sum(pMat[,2] <= alphaLevel, na.rm=T)/(simEnd-length(indexNA))
        
        par <- c(paste0('l=', l[li]), paste0('mu=', mu[mi]), 
                 paste0('s=', s[si]), paste0('p=', p[pi]))
        par -> isoVCTEmpMat[c((li-1)*muLen*sLen*pLen+(mi-1)*sLen*pLen+(si-1)*pLen+pi), c(1: 4)]
        par -> isoVCTTheMat[c((li-1)*muLen*sLen*pLen+(mi-1)*sLen*pLen+(si-1)*pLen+pi), c(1: 4)] 
        par -> edgeRMat[c((li-1)*muLen*sLen*pLen+(mi-1)*sLen*pLen+(si-1)*pLen+pi), c(1: 4)]
        par -> DESeqMat[c((li-1)*muLen*sLen*pLen+(mi-1)*sLen*pLen+(si-1)*pLen+pi), c(1: 4)]
        par -> TSPMMat[c((li-1)*muLen*sLen*pLen+(mi-1)*sLen*pLen+(si-1)*pLen+pi), c(1: 4)]
          
      

        ###Output
        write.csv(isoVCTEmpMat, file='isoVCTEmpMat.csv')
        write.csv(isoVCTTheMat, file='isoVCTTheMat.csv')
        write.csv(edgeRMat, file='edgeRMat.csv')
        write.csv(DESeqMat, file='DESeqMat.csv')
        write.csv(TSPMMat, file='TSPMMat.csv')
        
      }
      
    }
    
  }
  
}
