# Supplementary material for: Variance component testing for identifying differentially expressed genes in RNA-seq data
Source: PeerJ. 2017 Sep 8;5:e3797. doi: 10.7717/peerj.3797 (PMC5592911; doi:10.7717/peerj.3797)
Supplement: File S2 [file peerj-05-3797-s002.zip › DE_alg.r]

####################
###DESeq function###
####################
DESeq <- function(data, condition){
  require(DESeq)
  require(pipeR)
  res <- try(cds <- newCountDataSet(t(data), condition)%>>% 
{estimateSizeFactors(.)} %>>%
{estimateDispersions(., method = 'per-condition', fitType = 'local')} %>>%
{data.frame(nbinomTest(., "1", "0" ))}, silent=T)
  if(inherits(res, 'try-error')){
    res <- NA
  }else{
    res <- res[, 7]
  }
  return(res)
}


###########
###edgeR###
###########
edgeR <- function(data, condition){
  require(edgeR)
  require(pipeR)
  et <- DGEList(counts = t(data), group=condition) %>>%
{calcNormFactors(.)} %>>%
{estimateCommonDisp(.)} %>>%
{estimateTagwiseDisp(.)} %>>%
{exactTest(.)$table}
  return(et)
}

##########
###TSPM###
##########
TSPM <- function(counts, x1, x0, alpha.wh=0.05){
  n <- dim(counts)[2]
  lib.size <- apply(counts, 1, sum)
  per.gene.disp <- NULL
  LRT <- NULL
  score.test <- NULL
  LFC <- NULL
  
  ###### Fitting the GLMs for each gene #################
  for(i in 1:n){
    ### Fit full and reduced models ###
 
    model.1 <- glm(as.numeric(counts[,i]) ~ x1, offset=log(lib.size), family=poisson)
    model.0 <- glm(as.numeric(counts[,i]) ~ x0, offset=log(lib.size), family=poisson)
    
    ### Obtain diagonals of Hat matrix from the full model fit ###
    hats <- hatvalues(model.1)
    
    ### Obtain Pearson overdispersion estimate ####
    per.gene.disp[i] <- sum(residuals(model.1, type="pearson")^2)/model.1$df.residual
    
    ### Obtain Likelihood ratio statistic ####
    LRT[i] <- deviance(model.0)-deviance(model.1)
    
    ### Obtain score test statistic ####
    score.test[i] <- 1/(2*length(counts[,i])) * sum(residuals(model.1, type="pearson")^2 - ((counts[,i] - hats*model.1$fitted.values)/model.1$fitted.values))^2
    
  }
  
  ## Initialize parameters for Working-Hotelling bands around the score TSs ###
  qchi <- qchisq(df=1, (1:n-0.5)/n)
  MSE <- 2
  UL <- NULL
  
  #### Obtain the upper boundary of the WH bands #######################################
  xbar <- mean(qchi)
  bottom <- sum((qchi-xbar)^2)
  top <- (qchi-xbar)^2
  s <- sqrt(MSE*(1/n) + (top/bottom))
  W <- sqrt(2*qf(df1=1, df2=n-1, p=1-(alpha.wh/n)))
  UL <- pmax(qchi + W*s,1)
  
  ###### Obtain the indices of the over-dispersed and not-over-dispersed genes, respectively ##########
  
  label.disp <- ifelse(score.test > UL, 1, 0)
  
  ###### Compute p-values ####################################
  p.f <- pf(LRT[label.disp==1]/per.gene.disp[label.disp==1], df1=1, df2=model.1$df.residual, lower.tail=FALSE)
  p.chi <- pchisq(LRT[label.disp==0], df=1, lower.tail=FALSE)
  p <- NULL
  p[label.disp==1] <- p.f
  p[label.disp==0] <- p.chi
  
  ### Output ###
  data.frame(pvalues=p, label.disp=label.disp)
}
